# Supplementary material for: Metabolomic Analysis of Flavour Development in Mung Bean Foods: Impact of Thermal Processing and Storage on Precursor and Volatile Compounds
Source: Foods. 2025 Feb 26;14(5):797. doi: 10.3390/foods14050797 (PMC11899303; doi:10.3390/foods14050797)
Supplement: Supplementary file 1 [file foods-14-00797-s001.zip]

Archive with 1 entries (1 files):
- foods-3443838-supplementary.pdf
